# Supplementary material for: Radiological Benefits of Vitamin D Status and Supplementation in Patients with MS—A Two-Year Prospective Observational Cohort Study
Source: Nutrients. 2023 Mar 17;15(6):1465. doi: 10.3390/nu15061465 (PMC10052720; doi:10.3390/nu15061465)
Supplement: Supplementary file 1 [file nutrients-15-01465-s001.zip]

Archive with 1 entries (1 files):
- nutrients-2260556-supplementary.pdf
